# Supplementary material for: AlphaFold2 Modeling and Molecular Dynamics Simulations of the Conformational Ensembles for the SARS-CoV-2 Spike Omicron JN.1, KP.2 and KP.3 Variants: Mutational Profiling of Binding Energetics Reveals Epistatic Drivers of the ACE2 Affinity and Escape Hotspots of Antibody Resistance
Source: Viruses. 2024 Sep 13;16(9):1458. doi: 10.3390/v16091458 (PMC11437503; doi:10.3390/v16091458)
Supplement: Supplementary file 1 [file viruses-16-01458-s001.zip]

Archive with 1 entries (1 files):
- viruses-3123330-Supplementary.pdf
